# Supplementary material for: Berries as Nature’s Therapeutics: Exploring the Potential of Vaccinium Metabolites in Gastric Cancer Treatment Through Computational Insights
Source: Life (Basel). 2025 Mar 5;15(3):406. doi: 10.3390/life15030406 (PMC11944152; doi:10.3390/life15030406)
Supplement: Supplementary file 1 [file life-15-00406-s001.zip]

Archive with 1 entries (1 files):
- life-3463065-supplementary.pdf
